# Supplementary material for: Identification and Characterization of Human Observational Studies in Nutritional Epidemiology on Gut Microbiomics for Joint Data Analysis
Source: Nutrients. 2021 Sep 21;13(9):3292. doi: 10.3390/nu13093292 (PMC8466729; doi:10.3390/nu13093292)
Supplement: Supplementary file 1 [file nutrients-13-03292-s001.zip]

Archive with 1 entries (1 files):
- nutrients-1330445-supplementary.pdf
